# Supplementary material for: Fertilization modes and the evolution of sperm characteristics in marine fishes: Paired comparisons of externally and internally fertilizing species
Source: Ecol Evol. 2022 Dec 4;12(12):e9562. doi: 10.1002/ece3.9562 (PMC9720005; doi:10.1002/ece3.9562)
Supplement: Supplementary file 5 — Table S2 [file ECE3-12-e9562-s002.xlsx]

## Sheet: Sheet1
Table S2. Measurement information for each individual fish and sperm used in this study.
Group	Species	SpeciesInd	Sex	Total_length_(mm)	Standard_length_(mm)	Body_mass_(g)	Visceral_mass_(g)	Gonad_mass_(g)	Soma_mass_(g)	Log_standard_length	Log_soma_mass	Log_testes_mass	Sperm_velocity_(μm/s)	Total_sperm_length_(μm)	Head_length_(μm)	Head_width_(μm)	Midpiece_length_(μm)	Midpiece_width_(μm)	Head_length/head_width	Midpiece_length/midpiece_width	Flagella_length_(μm)	Head_length/head_width	Head_area_(μm^2)	LMM_regression	Relative_testes_mass
1	Amphiprion_clarkii	Amphiprion_clarkii-1	M	119.77	86.61	24.8	1.157	0.071	23.572	1.93757	1.3724	-1.14874	89.947	34.1654	2.64733	2.62689	0.7805	2.41364	1.01273	0.324023	31.5181	0.0843982	0.794994	-0.741256	-0.407486
1	Amphiprion_clarkii	Amphiprion_clarkii-2	M	96.94	70.46	13.2	0.65	0.04	12.51	1.84794	1.09726	-1.39794	81.148	32.4406	2.63892	2.61392	0.738833	2.63344	1.0118	0.317461	30.1152	0.0881835	0.794264	-0.943951	-0.453989
1	Amphiprion_clarkii	Amphiprion_clarkii-3	M	110.07	77.9	17.5	0.747	0.052	16.701	1.89154	1.22274	-1.284	76.3102	30.466	2.63753	2.58413	0.9057	2.30627	1.02007	0.389816	27.8285	0.0953026	0.800752	-0.851506	-0.432491
1	Amphiprion_clarkii	Amphiprion_clarkii-4	M	114.68	79.95	20.9	0.674	0.048	20.178	1.90282	1.30488	-1.31876	68.7595	30.3646	2.6806	2.79647	0.8897	2.9152	0.963181	0.336315	27.7213	0.0955159	0.756097	-0.790996	-0.527762
1	Amphiprion_clarkii	Amphiprion_clarkii-5	M	102.56	74.31	14.7	0.222	0.038	14.44	1.87105	1.15957	-1.42022	62.5388	36.9348	2.69092	2.6764	0.837286	2.72843	0.990501	0.339926	34.2438	0.079101	0.777543	-0.898047	-0.52217
1	Amphiprion_clarkii	Amphiprion_clarkii-6	M	109.97	78.77	21.9	1.815	0.047	20.038	1.89636	1.30185	-1.3279	60.8896	32.6301	2.53893	2.72313	1.0431	2.308	0.938516	0.47416	30.0794	0.0851041	0.736735	-0.793224	-0.534678
1	Amphiprion_clarkii	Amphiprion_clarkii-7	M	119.46	89.32	28.9	0.867	0.06	27.973	1.95095	1.44674	-1.22185	59.235	31.7077	2.70315	2.66858	1.03518	2.87518	1.01616	0.364394	29.0317	0.0923744	0.797689	-0.686487	-0.535361
1	Chromis_notata	Chromis_notata-1	M	133.46	99.18	36.14	1.151	0.918	34.071	1.99642	1.53238	-0.0371573	NA	30.1444	1.50933	2.38392	1.02108	1.25842	0.621739	0.842379	29.3467	0.0516923	0.488065	-0.623392	0.586235
1	Chromis_notata	Chromis_notata-2	M	120.08	89.4	28.27	0.757	0.605	26.908	1.95134	1.42988	-0.218245	NA	30.4913	1.66033	2.49029	0.976111	0.972765	0.6613	1.04676	29.1315	0.057054	0.519121	-0.698906	0.480662
1	Chromis_notata	Chromis_notata-3	M	114.18	85.92	20.76	0.796	0.378	19.586	1.93409	1.29195	-0.422508	NA	30.2762	1.59586	2.39267	0.954625	1.07878	0.644279	0.86735	29.3361	0.0544042	0.505759	-0.800524	0.378015
1	Chromis_notata	Chromis_notata-4	M	102.17	73.41	16.12	0.569	0.543	15.008	1.86576	1.17632	-0.2652	NA	30.4106	1.77078	2.61818	1.02952	1.06543	0.680464	0.996193	28.866	0.0614046	0.534164	-0.885703	0.620503
1	Chromis_notata	Chromis_notata-5	M	98.83	72.17	13.89	0.451	0.644	12.795	1.85836	1.10704	-0.191114	NA	31.7073	1.60156	2.50794	1.08641	1.0645	0.642301	1.04664	30.0538	0.0532761	0.504206	-0.936743	0.745629
1	Chromis_notata	Chromis_notata-6	M	129.46	95.11	29.26	0.461	0.55	28.249	1.97823	1.451	-0.259637	81.3031	32.0394	1.5834	2.464	1.00556	1.0883	0.644187	0.921413	30.5108	0.0514393	0.505687	-0.683346	0.423709
1	Chromis_notata	Chromis_notata-7	M	132.65	98.15	36.63	0.956	0.418	35.256	1.99189	1.54723	-0.378824	63.8756	29.7489	1.79758	2.58769	0.949692	0.969538	0.697285	0.995962	27.9877	0.0644855	0.547368	-0.612453	0.23363
1	Chromis_notata	Chromis_notata-8	M	132.84	98.18	34.8	1.063	0.549	33.188	1.99202	1.52098	-0.260428	99.4701	29.7937	1.55743	2.37233	0.842857	0.914	0.660218	0.955485	27.8176	0.0561493	0.518271	-0.631793	0.371366
1	Chromis_notata	Chromis_notata-9	M	129.67	96.53	30.55	0.894	0.677	28.979	1.98466	1.46208	-0.169411	101.118	33.6111	1.73019	2.64327	1.00586	1.05886	0.653827	0.998192	31.8558	0.0546095	0.513254	-0.675183	0.505772
1	Chromis_notata	Chromis_notata-10	M	115.19	87.21	24.87	0.5	0.564	23.806	1.94057	1.37669	-0.248721	NA	NA	NA	NA	NA	NA	NA	NA	NA	NA	NA	-0.738095	0.489374
1	Chromis_notata	Chromis_notata-11	M	126.03	93.85	31.17	0.566	0.992	29.612	1.97243	1.47147	-0.00348833	NA	NA	NA	NA	NA	NA	NA	NA	NA	NA	NA	-0.66827	0.664781
1	Chromis_notata	Chromis_notata-12	M	118.27	89.92	27.59	0.879	0.247	26.464	1.95386	1.42266	-0.607303	NA	NA	NA	NA	NA	NA	NA	NA	NA	NA	NA	-0.70423	0.0969267
1	Chromis_notata	Chromis_notata-13	M	128.55	94.41	30.45	0.448	0.232	29.77	1.97502	1.47378	-0.634512	141.875	NA	NA	NA	NA	NA	NA	NA	NA	NA	NA	-0.666567	0.0320551
1	Chromis_notata	Chromis_notata-14	M	122.06	88.56	25.5	0.389	0.129	24.982	1.94724	1.39763	-0.88941	143.558	NA	NA	NA	NA	NA	NA	NA	NA	NA	NA	-0.722668	-0.166742
1	Chromis_notata	Chromis_notata-15	M	112.35	84.57	20.63	0.296	0.155	20.179	1.92722	1.3049	-0.809668	116.002	NA	NA	NA	NA	NA	NA	NA	NA	NA	NA	-0.79098	-0.0186879
1	Chromis_notata	Chromis_notata-16	M	131.17	103.25	34.89	0.374	0.279	34.237	2.01389	1.5345	-0.554396	NA	NA	NA	NA	NA	NA	NA	NA	NA	NA	NA	-0.621837	0.0674412
1	Chromis_notata	Chromis_notata-17	M	119.18	94.37	28.91	0.38	0.341	28.189	1.97483	1.45008	-0.467246	NA	NA	NA	NA	NA	NA	NA	NA	NA	NA	NA	-0.684026	0.216781
1	Chromis_notata	Chromis_notata-18	M	120.04	93.73	27.2	0.331	0.298	26.571	1.97188	1.42441	-0.525784	NA	NA	NA	NA	NA	NA	NA	NA	NA	NA	NA	-0.702939	0.177155
1	Chromis_notata	Chromis_notata-19	M	107.02	83.03	19.3	0.2	0.09	19.01	1.91924	1.27898	-1.04576	NA	NA	NA	NA	NA	NA	NA	NA	NA	NA	NA	-0.810074	-0.235684
1	Chromis_notata	Chromis_notata-20	M	102.83	82.02	19.96	0.305	0.19	19.465	1.91392	1.28925	-0.721246	NA	NA	NA	NA	NA	NA	NA	NA	NA	NA	NA	-0.802506	0.0812599
1	Pomacentrus_nagasakiensis	Pomacentrus_nagasakiensis-1	M	101.4	77.14	19.6	0.266	0.306	19.028	1.88728	1.27939	-0.514279	125.463	23.8953	1.80612	2.3895	0.704143	1.214	0.805189	0.60636	22.243	0.0828981	0.632073	-0.809771	0.295492
1	Pomacentrus_nagasakiensis	Pomacentrus_nagasakiensis-2	M	94.05	73.17	15.2	0.214	0.479	14.507	1.86433	1.16158	-0.319664	69.6384	25.436	2.20029	1.953	0.6964	1.13029	1.19652	0.614498	23.5109	0.094659	0.939269	-0.896566	0.576901
1	Pomacentrus_nagasakiensis	Pomacentrus_nagasakiensis-3	M	100.88	77.25	18.1	0.192	0.408	17.5	1.8879	1.24304	-0.38934	116.893	26.9937	2.1766	2.00947	0.824267	1.39223	1.156	0.585296	24.4318	0.0877959	0.90746	-0.836554	0.447214
1	Pomacentrus_nagasakiensis	Pomacentrus_nagasakiensis-4	M	106	83	24.9	0.927	0.41	23.563	1.91908	1.37223	-0.387216	123.412	25.19	2.12	2.3916	1.04622	1.33733	0.955832	0.844412	23.263	0.0918346	0.750329	-0.741378	0.354162
1	Pomacentrus_nagasakiensis	Pomacentrus_nagasakiensis-5	M	101.5	78	22.5	0.888	0.402	21.21	1.89209	1.32654	-0.395774	132.587	30.0515	2.22786	2.51087	1.1138	1.414	0.925162	0.793896	27.6951	0.0804188	0.726252	-0.775037	0.379264
1	Pomacentrus_nagasakiensis	Pomacentrus_nagasakiensis-6	M	112.5	87.5	30.1	1.105	0.458	28.537	1.94201	1.45541	-0.339135	100.64	26.7817	2.3617	2.2845	1.054	1.4208	1.15164	0.781097	24.2936	0.0972353	0.904035	-0.680101	0.340966
1	Pomacentrus_nagasakiensis	Pomacentrus_nagasakiensis-7	M	91	78.5	13.9	0.624	0.217	13.059	1.89487	1.11591	-0.66354	116.374	24.7731	2.15857	2.59529	0.7315	0.914	0.918877	0.731461	22.3484	0.0968098	0.721319	-0.930209	0.266669
1	Pomacentrus_nagasakiensis	Pomacentrus_nagasakiensis-9	M	116	89	29.9	1.469	0.42	28.011	1.94939	1.44733	-0.376751	NA	24.1358	2.1262	2.0756	1.0101	1.4153	1.04019	0.72061	21.9511	0.0978333	0.816551	-0.686053	0.309302
1	Ditrema_temmincki_temmincki	Ditrema_temmincki_temmincki-1	M	190	145	83.7	2.799	0.396	80.505	2.16137	1.90582	-0.402305	77.4173	43.5543	3.62926	1.25248	3.79075	1.06905	2.93407	3.56496	39.9676	0.090739	2.30324	-0.34828	-0.0540245
1	Ditrema_temmincki_temmincki	Ditrema_temmincki_temmincki-2	M	173	130.5	60.65	2.061	0.191	58.398	2.11561	1.7664	-0.718967	71.3069	42.1731	3.70406	1.32859	3.46983	1.20756	2.82574	2.96073	38.5718	0.0960871	2.21821	-0.450995	-0.267972
1	Ditrema_temmincki_temmincki	Ditrema_temmincki_temmincki-6	F	210	162.5	116.02	5.628	0.246	110.146	2.21085	2.04197	NA	89.8392	44.0752	3.61606	1.20356	3.28167	1.32553	3.04604	2.55674	40.4591	0.0895718	2.39114	NA	NA
1	Ditrema_temmincki_temmincki	Ditrema_temmincki_temmincki-7	M	190.5	143	93.85	3.2	1.183	89.467	2.15534	1.95166	0.0729847	93.5634	44.4984	3.65067	1.29633	3.7553	1.09682	2.8388	3.40032	40.8477	0.0894684	2.22846	-0.31451	0.387495
1	Ditrema_temmincki_temmincki	Ditrema_temmincki_temmincki-8	M	163.5	125	51.86	2.071	0.375	49.414	2.09691	1.69385	-0.425969	87.6759	42.5561	3.59725	1.30073	2.88264	1.21136	2.72301	2.43202	38.9588	0.0928839	2.13756	-0.504441	0.078472
1	Ditrema_temmincki_temmincki	Ditrema_temmincki_temmincki-9	M	215	171.5	140.49	5.206	1.341	133.943	2.23426	2.12692	0.127429	81.1343	44.5103	3.57914	1.27043	3.28262	1.15893	2.87887	2.85775	40.8579	0.087807	2.25991	-0.185398	0.312827
1	Ditrema_temmincki_temmincki	Ditrema_temmincki_temmincki-10	M	160	131	53.52	1.588	0.878	51.054	2.11727	1.70803	-0.0565055	83.9499	43.4486	3.586	1.4349	3.3248	1.2008	2.52312	2.87413	39.8741	0.0897041	1.98065	-0.493994	0.437489
1	Ditrema_temmincki_temmincki	Ditrema_temmincki_temmincki-11	M	156.5	120	48.1	2.914	0.08	45.106	2.07918	1.65423	-1.09691	NA	NA	NA	NA	NA	NA	NA	NA	NA	NA	NA	-0.533626	-0.563284
1	Ditrema_temmincki_temmincki	Ditrema_temmincki_temmincki-12	M	156	120	43.24	1.505	0.182	41.553	2.07918	1.6186	-0.739929	108.84	44.5983	3.39733	1.24275	3.41882	1.0305	2.77228	3.4285	41.201	0.0824295	2.17624	-0.559876	-0.180053
1	Ditrema_temmincki_temmincki	Ditrema_temmincki_temmincki-13	M	142	119	41.5	1.47	0.068	39.962	2.07555	1.60165	-1.16749	NA	NA	NA	NA	NA	NA	NA	NA	NA	NA	NA	-0.572366	-0.595125
1	Ditrema_temmincki_temmincki	Ditrema_temmincki_temmincki-14	M	197.5	154	85.28	2.32	0.5	82.46	2.18752	1.91624	-0.30103	94.7898	43.9402	3.55477	1.22238	3.41738	0.996923	2.92624	3.46439	40.3771	0.0882641	2.2971	-0.340604	0.0395735
1	Ditrema_temmincki_temmincki	Ditrema_temmincki_temmincki-15	M	192.5	150	84.01	2.39	0.34	81.28	2.17609	1.90998	-0.468521	104.279	NA	NA	NA	NA	NA	NA	NA	NA	NA	NA	-0.345215	-0.123306
1	Ditrema_temmincki_temmincki	Ditrema_temmincki_temmincki-16	M	187	147	86.55	4.48	0.41	81.66	2.16732	1.91201	-0.387216	NA	NA	NA	NA	NA	NA	NA	NA	NA	NA	NA	-0.343723	-0.0434935
1	Ditrema_temmincki_temmincki	Ditrema_temmincki_temmincki-17	M	155	117	50.26	3.26	0.36	46.64	2.06819	1.66876	-0.443697	NA	NA	NA	NA	NA	NA	NA	NA	NA	NA	NA	-0.522926	0.0792281
1	Ditrema_temmincki_temmincki	Ditrema_temmincki_temmincki-18	M	159	126	57.4	5	0.15	52.25	2.10037	1.71809	-0.823909	NA	NA	NA	NA	NA	NA	NA	NA	NA	NA	NA	-0.486586	-0.337323
1	Ditrema_temmincki_temmincki	Ditrema_temmincki_temmincki-19	M	183	146	90.99	6.77	0.33	83.89	2.16435	1.92371	-0.481486	NA	NA	NA	NA	NA	NA	NA	NA	NA	NA	NA	-0.335103	-0.146383
2	Dendrochirus_zebra	Dendrochirus_zebra-6	M	195	150	133.08	NA	0.281	132.799	2.17609	2.12319	-0.551294	33.1347	22.1164	2.83386	2.97736	1.12392	1.37118	0.951587	0.869449	19.2825	0.151389	0.746996	-0.188142	-0.363151
2	Dendrochirus_zebra	Dendrochirus_zebra-7	M	181.5	144	115.86	NA	0.224	115.636	2.15836	2.06309	-0.649752	36.4035	26.5579	2.5622	2.74337	0.863308	0.839308	0.942521	1.05407	24.0505	0.10697	0.739879	-0.232419	-0.417333
2	Dendrochirus_zebra	Dendrochirus_zebra-8	M	185	146	115.8	NA	0.182	115.618	2.16435	2.06303	-0.739929	30.0596	27.4595	2.707	2.73943	0.985143	1.2509	0.984637	0.88215	24.7391	0.110513	0.77294	-0.232469	-0.507459
2	Dendrochirus_zebra	Dendrochirus_zebra-9	M	176	133	87.12	NA	0.115	87.005	2.12385	1.93954	-0.939302	30.1983	27.759	2.5225	2.70658	1.11237	1.31612	0.934665	0.895807	25.2365	0.100341	0.733712	-0.323438	-0.615864
2	Dendrochirus_zebra	Dendrochirus_zebra-10	M	172	129	83.06	NA	0.102	82.958	2.11059	1.91886	-0.9914	31.7101	25.9181	2.72853	2.83064	1.04538	1.92971	0.955579	0.612231	23.1897	0.118624	0.750129	-0.338677	-0.652723
2	Dendrochirus_zebra	Dendrochirus_zebra-11	M	172	133	94.84	NA	0.152	94.688	2.12385	1.97629	-0.818156	NA	NA	NA	NA	NA	NA	NA	NA	NA	NA	NA	-0.296364	-0.521793
2	Dendrochirus_zebra	Dendrochirus_zebra-12	M	179.5	141	118.62	NA	0.197	118.423	2.14922	2.07344	-0.705534	NA	NA	NA	NA	NA	NA	NA	NA	NA	NA	NA	-0.2248	-0.480734
2	Dendrochirus_zebra	Dendrochirus_zebra-13	M	179	132.5	96.94	NA	0.107	96.833	2.12222	1.98602	-0.970616	NA	NA	NA	NA	NA	NA	NA	NA	NA	NA	NA	-0.289197	-0.68142
2	Dendrochirus_zebra	Dendrochirus_zebra-2019-1	M	214.5	166	157.6	5.4	0.363	151.837	2.22011	2.18138	-0.440093	23.8787	23.2437	2.83707	2.99725	1.12225	1.91187	0.927002	0.613584	20.4067	0.139463	0.727697	-0.145279	-0.294814
2	Dendrochirus_zebra	Dendrochirus_zebra-2019-2	M	202.5	156.5	181	10.06	0.258	170.682	2.19451	2.23219	-0.58838	24.4497	26.5203	2.67841	2.97433	1.44076	1.83764	0.902603	0.788971	23.7664	0.113707	0.708543	-0.107847	-0.480533
2	Dendrochirus_zebra	Dendrochirus_zebra-2020-1	M	159.357	126.146	NA	NA	NA	NA	2.10087	NA	NA	NA	NA	NA	NA	NA	NA	NA	NA	NA	NA	NA	NA	NA
2	Paracentropogon_rubripinnis	Paracentropogon_rubripinnis-2021-1	M	83	65.5	9.743	0.365	0.334	9.044	1.81624	0.956361	-0.476254	215.636	52.4342	2.49577	2.62115	0.86375	1.482	0.951661	0.603186	49.9385	0.0502184	0.747054	-1.04775	0.571496
2	Paracentropogon_rubripinnis	Paracentropogon_rubripinnis-2021-2	M	79.5	63.5	8.229	0.249	0.244	7.736	1.80277	0.888516	-0.61261	214.879	53.7534	2.32353	2.43693	0.712067	1.37327	0.953134	0.524073	51.4299	0.0454068	0.74821	-1.09773	0.48512
2	Paracentropogon_rubripinnis	Paracentropogon_rubripinnis-2021-3	M	86.5	68	9.5	0.249	0.41	8.841	1.83251	0.946501	-0.387216	228.054	52.7788	2.43344	2.4955	0.994375	1.43138	0.975824	0.718521	50.3454	0.0484709	0.766022	-1.05501	0.667796
2	Paracentropogon_rubripinnis	Paracentropogon_rubripinnis-2021-4	M	85	67	9.261	0.318	0.244	8.699	1.82607	0.939469	-0.61261	229.753	54.6747	2.289	2.40419	0.800059	1.41124	0.954533	0.591109	52.3665	0.0441459	0.749308	-1.06019	0.447583
2	Paracentropogon_rubripinnis	Paracentropogon_rubripinnis-2021-6	M	80.5	63	7.633	0.244	0.306	7.083	1.79934	0.850217	-0.514279	211.902	52.4935	2.58117	2.69017	0.865	1.28858	0.959801	0.685312	49.9123	0.0517602	0.753444	-1.12594	0.611666
2	Paracentropogon_rubripinnis	Paracentropogon_rubripinnis-2021-7	M	85	66.5	8.737	0.399	0.294	8.044	1.82282	0.905472	-0.531653	212.746	54.4068	2.43222	2.43917	0.722133	1.25756	0.996567	0.600222	51.9746	0.0469795	0.782305	-1.08524	0.553586
2	Paracentropogon_rubripinnis	Paracentropogon_rubripinnis-2021-8	M	84.5	67	8.764	0.316	0.328	8.12	1.82607	0.909556	-0.484126	229.493	51.9254	2.4345	2.39555	0.853091	1.28273	1.03244	0.693758	49.2159	0.0495637	0.810466	-1.08223	0.598104
2	Paracentropogon_rubripinnis	Paracentropogon_rubripinnis-2021-9	M	84.5	67.5	8.795	0.3	0.152	8.343	1.8293	0.921322	-0.818156	224.552	55.7783	2.36515	2.52746	0.845636	1.42508	0.937635	0.596917	53.5	0.0443123	0.736043	-1.07356	0.255405
2	Paracentropogon_rubripinnis	Paracentropogon_rubripinnis-2021-10	M	78.5	62	7.316	0.195	0.158	6.963	1.79239	0.842796	-0.801343	209.824	47.7273	2.63469	2.67145	0.738077	1.31	0.981536	0.570683	45.1019	0.058313	0.770506	-1.13141	0.330069
2	Paracentropogon_rubripinnis	Paracentropogon_rubripinnis-2021-11	M	79	62	7.282	0.252	0.185	6.845	1.79239	0.835373	-0.732828	NA	NA	NA	NA	NA	NA	NA	NA	NA	NA	NA	-1.13688	0.404052
2	Sebastes_cheni	Sebastes_cheni-2019-1	F	235	191	212.56	9.267	32.7	170.593	2.28103	2.23196	NA	NA	31.2086	3.8175	1.77817	1.41258	1.63427	2.17587	0.857102	27.3911	0.139684	1.70806	NA	NA
2	Sebastes_cheni	Sebastes_cheni-2019-2	M	211.5	176.5	140.39	6.87	0.91	132.61	2.24674	2.12258	-0.0409586	77.5962	31.6209	3.89436	1.9951	1.19218	1.69255	1.99723	0.714841	27.7265	0.140421	1.56782	-0.188598	0.147639
2	Sebastes_cheni	Sebastes_cheni-2019-3	M	182	149	91.5	4.974	0.137	86.389	2.17319	1.93646	-0.863279	46.2488	32.3512	4.095	2.03231	1.30631	1.90508	2.02835	0.690111	28.2562	0.144958	1.59225	-0.325711	-0.537568
2	Sebastes_cheni	Sebastes_cheni-2019-4	M	175.5	143	83.5	4.733	0.098	78.669	2.15534	1.8958	-1.00877	69.534	31.6478	3.58662	1.801	1.28475	1.61525	2.01246	0.812646	28.03	0.12799	1.57978	-0.355661	-0.653112
2	Sebastes_cheni	Sebastes_cheni-2019-6	M	177	144	90.1	5.064	0.087	84.949	2.15836	1.92916	-1.06048	44.3067	31.6836	4.1035	1.97508	1.192	1.74415	2.10644	0.691706	27.5657	0.148565	1.65356	-0.331089	-0.729392
2	Sebastes_cheni	Sebastes_cheni-2019-9	M	233	192	181.2	9.547	0.964	170.689	2.2833	2.23221	-0.015923	53.3157	32.2118	3.56043	1.742	1.16031	1.59721	2.0723	0.720108	28.5688	0.12477	1.62676	-0.107834	0.0919112
2	Sebastes_cheni	Sebastes_cheni-2021-1	M	189	152	98.1	3.472	0.258	94.37	2.18184	1.97483	-0.58838	86.0565	31.8911	3.9154	1.84187	1.14386	1.62631	2.13488	0.736247	27.9531	0.141141	1.67588	-0.29744	-0.29094
2	Sebastes_cheni	Sebastes_cheni-2021-12	M	197.5	158	109.7	4.8	0.492	104.408	2.19866	2.01873	-0.308035	NA	NA	NA	NA	NA	NA	NA	NA	NA	NA	NA	-0.265099	-0.0429361
2	Sebastiscus_marmoratus	Sebastiscus_marmoratus-1	M	NA	NA	NA	NA	NA	NA	NA	NA	NA	41.5586	23.8389	2.41685	1.93425	0.74225	1.77611	1.25303	0.425937	21.4146	0.112911	0.983628	NA	NA
2	Sebastiscus_marmoratus	Sebastiscus_marmoratus-2021-1	M	217	176.5	187.8	9.6	0.291	177.909	2.24674	2.2502	-0.536107	64.0011	23.9648	2.52093	1.89829	0.5175	1.34425	1.34352	0.382333	21.4439	0.117698	1.05467	-0.0945792	-0.441528
2	Sebastiscus_marmoratus	Sebastiscus_marmoratus-2021-2	M	197.5	162	107.3	7.4	0.273	99.627	2.20952	1.99838	-0.563837	67.2446	24.1901	2.503	2.0463	0.569556	1.3049	1.22615	0.436383	21.7154	0.1143	0.962525	-0.280096	-0.283742
2	Sebastiscus_marmoratus	Sebastiscus_marmoratus-2021-3	M	210	172	163.1	13	0.435	149.665	2.23553	2.17512	-0.361511	65.7563	24.3694	2.46238	1.98662	0.611538	1.24615	1.24857	0.511577	21.907	0.112477	0.98013	-0.149889	-0.211622
2	Sebastiscus_marmoratus	Sebastiscus_marmoratus-2021-5	M	195	156.5	111.9	4.7	0.268	106.932	2.19451	2.02911	-0.571865	67.1299	23.6222	2.41191	1.96	0.924917	1.37585	1.24147	0.676561	21.2492	0.113558	0.974555	-0.257456	-0.314409
2	Sebastiscus_marmoratus	Sebastiscus_marmoratus-2021-6	M	169	139	72.9	4.3	0.114	68.486	2.14301	1.8356	-0.943095	76.273	23.5298	2.6252	1.86353	0.99175	1.32887	1.41377	0.765897	20.9157	0.125615	1.10981	-0.400012	-0.543083
2	Sebastiscus_marmoratus	Sebastiscus_marmoratus-2021-7	M	176	145	NA	NA	NA	NA	2.16137	NA	NA	NA	NA	NA	NA	NA	NA	NA	NA	NA	NA	NA	NA	NA
2	Sebastiscus_marmoratus	Sebastiscus_marmoratus-2021-8	M	142	115.5	NA	NA	NA	NA	2.06258	NA	NA	NA	NA	NA	NA	NA	NA	NA	NA	NA	NA	NA	NA	NA
2	Sebastiscus_marmoratus	Sebastiscus_marmoratus-2021-9	M	194	157	NA	NA	NA	NA	2.1959	NA	NA	NA	NA	NA	NA	NA	NA	NA	NA	NA	NA	NA	NA	NA
2	Sebastiscus_marmoratus	Sebastiscus_marmoratus-2021-10	M	188	153	NA	NA	NA	NA	2.18469	NA	NA	NA	NA	NA	NA	NA	NA	NA	NA	NA	NA	NA	NA	NA
3	Aulorhynchus_flavidus	Aulorhynchus_flavidus-2018-1	M	137.97	128.9	3.4	0.2	0.05	3.15	2.11025	0.498311	-1.30103	69.658	34.2711	2.6385	2.095	1.06614	1.27136	1.26859	0.853214	31.6326	0.0835001	0.995844	-1.38519	0.0841646
3	Aulorhynchus_flavidus	Aulorhynchus_flavidus-2021-1	M	129.5	120	2.752	0.132	0.05	2.57	2.07918	0.409933	-1.30103	80.268	37.6021	2.50683	1.699	0.812682	1.06465	1.49008	0.783642	35.0924	0.0715477	1.16971	-1.4503	0.149272
3	Aulorhynchus_flavidus	Aulorhynchus_flavidus-2021-2	M	132	122.5	3.161	0.154	0.105	2.902	2.08814	0.462697	-0.978811	99.9568	34.1655	2.81421	1.48394	0.869867	1.04093	1.9124	0.847366	31.2808	0.0899893	1.50124	-1.41143	0.43262
3	Aulorhynchus_flavidus	Aulorhynchus_flavidus-2021-3	M	127	118	2.596	0.12	0.059	2.417	2.07188	0.383277	-1.22915	93.282	35.4664	2.45421	1.54808	0.782857	1.00421	1.59564	0.79992	33.0122	0.074407	1.25258	-1.46994	0.240792
3	Hypoptychus_dybowskii	Hypoptychus_dybowskii-1	M	63.2	56.46	0.8	0.03	0.018	0.752	1.75174	-0.123782	-1.74473	25.221	39.4464	2.45047	1.17494	0.575333	0.886	2.10965	0.646074	37.1188	0.0656506	1.65608	-1.84349	0.0987628
3	Hypoptychus_dybowskii	Hypoptychus_dybowskii-2	M	63.32	55.87	0.889	0.042	0.028	0.819	1.74718	-0.0867161	-1.55284	29.1205	NA	NA	NA	NA	NA	NA	NA	NA	NA	NA	-1.81618	0.263342
3	Hypoptychus_dybowskii	Hypoptychus_dybowskii-3	M	66.25	57.68	0.942	0.041	0.02	0.881	1.76103	-0.0550241	-1.69897	49.785	NA	NA	NA	NA	NA	NA	NA	NA	NA	NA	-1.79284	0.0938662
3	Hypoptychus_dybowskii	Hypoptychus_dybowskii-2017-1	M	65.3	58.12	0.907	0.033	0.024	0.85	1.76433	-0.0705811	-1.61979	74.5713	40.1934	2.10031	1.09214	0.6355	1.06225	1.92406	0.593018	38.1068	0.0551977	1.51039	-1.8043	0.184508
3	Hypoptychus_dybowskii	Hypoptychus_dybowskii-2017-2	M	67.47	59.87	1.022	0.035	0.026	0.961	1.77721	-0.0172766	-1.58503	37.431	39.7446	2.18712	1.09681	0.702313	1.01519	2.02705	0.698929	37.5574	0.0583336	1.59123	-1.76503	0.180001
3	Hypoptychus_dybowskii	Hypoptychus_dybowskii-2017-3	M	75.15	67.15	1.396	0.043	0.043	1.31	1.82705	0.117271	-1.36653	78.3677	40.5402	2.23921	1.259	0.540643	1.05971	1.76183	0.518727	38.3041	0.0584108	1.38304	-1.66591	0.299375
3	Aulichthys_japonicus	Aulichthys_japonicus-1	M	117	107.5	2.951	0.107	0.0509	2.7931	2.03141	0.446086	-1.29328	47.5241	38.9757	2.63028	1.13823	1.7366	1.22454	2.33277	1.45	36.3725	0.0723987	1.83122	-1.42367	0.130386
3	Aulichthys_japonicus	Aulichthys_japonicus-2	M	109.84	101.48	2.429	0.097	0.039	2.293	2.00638	0.360404	-1.40894	51.2603	37.8663	2.41843	1.24255	1.47606	1.24194	1.96009	1.21839	35.5306	0.0681449	1.53867	-1.48679	0.0778549
3	Aulichthys_japonicus	Aulichthys_japonicus-3	F	148.39	138.34	6.66	0.679	1.061	4.92	2.14095	0.691965	NA	51.1431	37.139	2.182	1.146	0.994	1.0235	1.89815	0.993145	34.957	0.0621417	1.49005	NA	NA
3	Aulichthys_japonicus	Aulichthys_japonicus-4	M	111.37	102.24	2.51	0.133	0.053	2.324	2.00962	0.366236	-1.27572	62.2045	37.9026	2.31138	1.12718	2.16812	1.15569	2.06372	1.88983	35.5912	0.0649811	1.62002	-1.48249	0.20677
3	Aulichthys_japonicus	Aulichthys_japonicus-5	M	112.78	103.06	2.7	0.129	0.042	2.529	2.01309	0.402949	-1.37675	55.814	36.6467	2.27655	1.12778	1.6644	1.05926	2.03434	1.62984	34.3504	0.0663104	1.59696	-1.45545	0.0786969
3	Aulichthys_japonicus	Aulichthys_japonicus-6	M	114.07	105.32	2.91	0.107	0.037	2.766	2.02251	0.441852	-1.4318	56.5114	37.9591	2.54573	1.20785	1.6413	1.33792	2.12867	1.24879	35.4235	0.0718908	1.67101	-1.42679	-0.00501077
3	Aulichthys_japonicus	Aulichthys_japonicus-7	M	111.73	103.2	2.48	0.077	0.026	2.377	2.01368	0.376029	-1.58503	64.7099	37.1067	2.34812	1.19235	1.45882	1.18155	1.97927	1.22312	34.7196	0.0687807	1.55373	-1.47528	-0.109747
3	Aulichthys_japonicus	Aulichthys_japonicus-15	M	111.6	103.58	2.751	0.085	0.058	2.608	2.01528	0.416308	-1.23657	NA	NA	NA	NA	NA	NA	NA	NA	NA	NA	NA	-1.44561	0.209034
3	Aulichthys_japonicus	Aulichthys_japonicus-16	M	110.84	101.93	2.754	0.093	0.057	2.604	2.0083	0.415641	-1.24413	NA	NA	NA	NA	NA	NA	NA	NA	NA	NA	NA	-1.4461	0.201972
3	Aulichthys_japonicus	Aulichthys_japonicus-17	M	116.25	108.23	2.934	0.101	0.057	2.776	2.03435	0.443419	-1.24413	NA	NA	NA	NA	NA	NA	NA	NA	NA	NA	NA	-1.42563	0.181508
3	Aulichthys_japonicus	Aulichthys_japonicus-18	M	112.2	103.89	2.783	0.087	0.044	2.652	2.01657	0.423574	-1.35655	NA	NA	NA	NA	NA	NA	NA	NA	NA	NA	NA	-1.44025	0.0837061
3	Aulichthys_japonicus	Aulichthys_japonicus-19	M	114.74	106.26	2.849	0.083	0.057	2.709	2.02637	0.432809	-1.24413	NA	NA	NA	NA	NA	NA	NA	NA	NA	NA	NA	-1.43345	0.189324
3	Aulichthys_japonicus	Aulichthys_japonicus-20	M	110.91	102.54	2.665	0.067	0.062	2.536	2.01089	0.404149	-1.20761	NA	NA	NA	NA	NA	NA	NA	NA	NA	NA	NA	-1.45456	0.246955
