# Supplementary material for: Fertilization modes and the evolution of sperm characteristics in marine fishes: Paired comparisons of externally and internally fertilizing species
Source: Ecol Evol. 2022 Dec 4;12(12):e9562. doi: 10.1002/ece3.9562 (PMC9720005; doi:10.1002/ece3.9562)
Supplement: Supplementary file 6 — Table S3 [file ECE3-12-e9562-s008.xlsx]

## Sheet: Sheet1
Table S3. Measurement information for each individual fish used for relative genital length.
Group	Species	IndID	Genital_length_(mm)	Standerd_length_(mm)	Log_genital_length	Log_standerd_length	LMM_regression	Relative_genital_length
1	Amphiprion_clarkii	Amphiprion_clarkii-1	0.479	86.61	-0.319664	1.93757	-0.151921	-0.167743
1	Amphiprion_clarkii	Amphiprion_clarkii-2	0.107	70.46	-0.970616	1.84794	-0.346041	-0.624575
1	Amphiprion_clarkii	Amphiprion_clarkii-3	0.241	77.9	-0.617983	1.89154	-0.251619	-0.366364
1	Amphiprion_clarkii	Amphiprion_clarkii-4	0.337	79.95	-0.47237	1.90282	-0.227185	-0.245185
1	Chromis_notata	Chromis_notata-13	0.612	94.41	-0.213249	1.97502	-0.0708085	-0.14244
1	Chromis_notata	Chromis_notata-14	0.483	88.56	-0.316053	1.94724	-0.130978	-0.185075
1	Chromis_notata	Chromis_notata-15	0.512	84.57	-0.29073	1.92722	-0.174342	-0.116388
1	Pomacentrus_nagasakiensis	Pomacentrus_nagasakiensis-1	2.46	77.14	0.390935	1.88728	-0.260841	0.651776
1	Pomacentrus_nagasakiensis	Pomacentrus_nagasakiensis-2	3.356	73.17	0.525822	1.86433	-0.310541	0.836363
1	Pomacentrus_nagasakiensis	Pomacentrus_nagasakiensis-3	2.127	77.25	0.327767	1.8879	-0.259501	0.587268
1	Ditrema_temmincki_temmincki	Ditrema_temmincki_temmincki-10	2.37	131	0.374748	2.11727	0.237298	0.13745
1	Ditrema_temmincki_temmincki	Ditrema_temmincki_temmincki-12	0.949	120	-0.0227338	2.07918	0.154799	-0.177532
1	Ditrema_temmincki_temmincki	Ditrema_temmincki_temmincki-13	2.936	119	0.467756	2.07555	0.146927	0.320829
1	Ditrema_temmincki_temmincki	Ditrema_temmincki_temmincki-15	1.584	150	0.199755	2.17609	0.364696	-0.164941
1	Ditrema_temmincki_temmincki	Ditrema_temmincki_temmincki-17	1.302	117	0.114611	2.06819	0.130984	-0.0163728
2	Dendrochirus_zebra	Dendrochirus_zebra-2019-2	0.396	156.5	-0.402305	2.19451	0.404599	-0.806903
2	Dendrochirus_zebra	Dendrochirus_zebra-2020-1	0.526	126.146	-0.279014	2.10087	0.201782	-0.480796
2	Paracentropogon_rubripinnis	Paracentropogon_rubripinnis-2021-2	0.732	63.5	-0.135489	1.80277	-0.443872	0.308383
2	Paracentropogon_rubripinnis	Paracentropogon_rubripinnis-2021-3	1.031	68	0.0132587	1.83251	-0.379469	0.392728
2	Paracentropogon_rubripinnis	Paracentropogon_rubripinnis-2021-4	0.555	67	-0.255707	1.82607	-0.393405	0.137698
2	Paracentropogon_rubripinnis	Paracentropogon_rubripinnis-2021-6	0.837	63	-0.0772745	1.79934	-0.451308	0.374034
2	Paracentropogon_rubripinnis	Paracentropogon_rubripinnis-2021-7	0.635	66.5	-0.197226	1.82282	-0.400451	0.203224
2	Paracentropogon_rubripinnis	Paracentropogon_rubripinnis-2021-8	0.918	67	-0.0371573	1.82607	-0.393405	0.356247
2	Paracentropogon_rubripinnis	Paracentropogon_rubripinnis-2021-9	1.173	67.5	0.069298	1.8293	-0.386411	0.455709
2	Paracentropogon_rubripinnis	Paracentropogon_rubripinnis-2021-10	0.74	62	-0.130768	1.79239	-0.466359	0.335591
2	Sebastes_cheni	Sebastes_cheni-3	1.614	149	0.207904	2.17319	0.358404	-0.150501
2	Sebastes_cheni	Sebastes_cheni-4	1.715	143	0.234264	2.15534	0.319742	-0.0854782
2	Sebastes_cheni	Sebastes_cheni-6	1.377	144	0.138934	2.15836	0.326297	-0.187363
2	Sebastes_cheni	Sebastes_cheni-9	4.674	192	0.669689	2.2833	0.596902	0.0727866
2	Sebastes_cheni	Sebastes_cheni-2021-1	3.004	152	0.4777	2.18184	0.377155	0.100545
2	Sebastes_cheni	Sebastes_cheni-2021-12	3.23	158	0.509203	2.19866	0.413571	0.0956311
2	Sebastiscus_marmoratus	Sebastiscus_marmoratus-2021-1	6.127	176.5	0.787248	2.24674	0.517724	0.269524
2	Sebastiscus_marmoratus	Sebastiscus_marmoratus-2021-2	4.751	162	0.676785	2.20952	0.437089	0.239696
2	Sebastiscus_marmoratus	Sebastiscus_marmoratus-2021-3	5.251	172	0.720242	2.23553	0.493431	0.226811
2	Sebastiscus_marmoratus	Sebastiscus_marmoratus-2021-5	4.042	156.5	0.606596	2.19451	0.404599	0.201998
2	Sebastiscus_marmoratus	Sebastiscus_marmoratus-2021-6	4.086	139	0.611298	2.14301	0.293056	0.318243
2	Sebastiscus_marmoratus	Sebastiscus_marmoratus-2021-7	3.186	145	0.503246	2.16137	0.332807	0.170439
2	Sebastiscus_marmoratus	Sebastiscus_marmoratus-2021-8	2.62	115.5	0.418301	2.06258	0.118846	0.299455
2	Sebastiscus_marmoratus	Sebastiscus_marmoratus-2021-9	3.047	157	0.483872	2.1959	0.407599	0.0762734
2	Sebastiscus_marmoratus	Sebastiscus_marmoratus-2021-10	5.907	153	0.771367	2.18469	0.383323	0.388044
3	Aulorhynchus_flavidus	Aulorhynchus_flavidus-2021-1	0.147	120	-0.832683	2.07918	0.154799	-0.987481
3	Aulorhynchus_flavidus	Aulorhynchus_flavidus-2021-2	0.171	122.5	-0.767004	2.08814	0.174194	-0.941198
3	Aulorhynchus_flavidus	Aulorhynchus_flavidus-2021-3	0.099	118	-1.00436	2.07188	0.138989	-1.14335
3	Hypoptychus_dybowskii	Hypoptychus_dybowskii-1	0.118	56.46	-0.928118	1.75174	-0.554404	-0.373714
3	Hypoptychus_dybowskii	Hypoptychus_dybowskii-2017-3	0.302	67.15	-0.519993	1.82705	-0.391301	-0.128692
3	Aulichthys_japonicus	Aulichthys_japonicus-15	15.036	103.58	1.17713	2.01528	0.0163861	1.16075
3	Aulichthys_japonicus	Aulichthys_japonicus-16	14.365	101.93	1.15731	2.0083	0.00128135	1.15602
3	Aulichthys_japonicus	Aulichthys_japonicus-17	16.795	108.23	1.22518	2.03435	0.0576936	1.16749
3	Aulichthys_japonicus	Aulichthys_japonicus-18	14.569	103.89	1.16343	2.01657	0.0191971	1.14423
3	Aulichthys_japonicus	Aulichthys_japonicus-19	15.739	106.26	1.19698	2.02637	0.0404144	1.15656
3	Aulichthys_japonicus	Aulichthys_japonicus-20	12.818	102.54	1.10782	2.01089	0.00689383	1.10093
